# Supplementary material for: A Network‐Driven Framework for Drug Response Precision Prediction of Acute Myeloid Leukemia
Source: Adv Sci (Weinh). 2025 Jul 11;12(36):e06447. doi: 10.1002/advs.202506447 (PMC12463123; doi:10.1002/advs.202506447)
Supplement: Supplementary file 2 — Supplemental Table 1 [file ADVS-12-e06447-s002.xlsx]

## Sheet: Sheet2
Supplementary Table S1. The hyperparameter of 39 regression models for model training.
Model name	hyperparameter
RANSACRegressor	min_samples=0.5, residual_threshold=None, max_trials=100
RidgeCV	alphas=(0.1, 1.0, 10.0), cv=None
LinearSVR	epsilon=0.0, C=1.0, loss='epsilon_insensitive'
GradientBoostingRegressor	n_estimators=100, learning_rate=0.1, max_depth=3, loss='squared_error'
SGDRegressor	loss='squared_error', penalty='l2', alpha=0.0001
HuberRegressor	epsilon=1.35, alpha=0.0001
PoissonRegressor	alpha=1.0, max_iter=100
Ridge	alpha=1.0
TransformedTargetRegressor	default
LinearRegression	default
Lars	n_nonzero_coefs=500, fit_intercept=True
NuSVR	nu=0.5, C=1.0, kernel='rbf'
Lasso	alpha=1.0
TweedieRegressor	power=0.0，alpha=1.0
SVR	C=1.0, kernel='rbf', epsilon=0.1
LassoLarsIC	criterion='aic', normalize='deprecated'
BayesianRidge	alpha_1=1e-6, alpha_2=1e-6, lambda_1=1e-6, lambda_2=1e-6
ElasticNetCV	l1_ratio=0.5, alphas=(0.1, 1.0, 10.0)
GammaRegressor	alpha=1.0, max_iter=100
ElasticNet	alpha=1.0, l1_ratio=0.5
LassoCV	alphas=None, cv=None
LassoLarsCV	max_iter=500, cv=None
LassoLars	alpha=1.0, max_iter=500
LarsCV	cv=None
DummyRegressor	strategy='mean'
OrthogonalMatchingPursuitCV	cv=None,n_nonzero_coefs=None
OrthogonalMatchingPursuit	n_nonzero_coefs=None, tol=None
KernelRidge	alpha=1, kernel='linear'
GaussianProcessRegressor	kernel=RBF(), alpha=1e-10
AdaBoostRegressor	n_estimators=50, learning_rate=1.0, loss='linear'
ExtraTreesRegressor	n_estimators=100, max_depth=None, min_samples_split=2
RandomForestRegressor	n_estimators=100, max_depth=None, min_samples_split=2
MLPRegressor	hidden_layer_sizes=(100, ), activation='relu', solver='adam'
PassiveAggressiveRegressor	C=1.0, loss='epsilon_insensitive', max_iter=1000
LGBMRegressor	n_estimators=100, learning_rate=0.1, max_depth=-1
BaggingRegressor	n_estimators=10, base_estimator=None
HistGradientBoostingRegressor	max_iter=100, learning_rate=0.1, max_depth=None
KNeighborsRegressor	n_neighbors=5, weights='uniform', algorithm='auto'
XGBRegressor	n_estimators=100, learning_rate=0.3, max_depth=6, objective='reg:squarederror'
